# Supplementary material for: Trends in Longevity in the Americas: Disparities in Life Expectancy in Women and Men, 1965-2010
Source: PLoS One. 2015 Jun 19;10(6):e0129778. doi: 10.1371/journal.pone.0129778 (PMC4474559; doi:10.1371/journal.pone.0129778)
Supplement: S1 Table — (XLS) [file pone.0129778.s001.xls]

## Sheet: S1 Table
	S1 Table	Countries and territories included in definition of the Caribbean, with estimated population in 2012
	Country or Territory	Designation	UN Region	Estimated	Included in
				Population	Health Disparity
				in 2012	estimates
	Anguilla	British overseas territory	Caribbean	13768	No
	Antigua and Barbuda	Independent island state	Caribbean	87233	Yes
	Aruba	Constituent country of Kingdom of the Netherlands	Caribbean	101597	Yes
	Bahamas	Independent island state	Caribbean	360498	Yes
	Barbados	Independent island state	Caribbean	280396	Yes
	Belize	Independent nation	Central America	308595	Yes
	British Virgin Islands	British overseas territory	Caribbean	27223	No
	Caribbean Netherlands †	Special municipalities of the Netherlands	Caribbean	17616	No
	Cayman Islands	British overseas territory	Caribbean	55509	No
	Cuba	Independent island state	Caribbean	11281768	Yes
	Curaçao	Constituent country of Kingdom of the Netherlands	Caribbean	147560	Yes
	Dominica	Independent island state	Caribbean	71167	No
	Dominican Republic	Independent island state	Caribbean	10016797	Yes
	French Guiana	Independent nation	South America	231169	Yes
	Grenada	Independent island state	Caribbean	104677	Yes
	Guadeloupe ‡	French administrative division	Caribbean	458570	Yes
	Guyana	Independent nation	South America	786126	Yes
	Haiti	Independent island state	Caribbean	9896400	Yes
	Jamaica	Independent island state	Caribbean	2741485	Yes
	Martinique	French administrative division	Caribbean	400810	Yes
	Montserrat	British overseas territory	Caribbean	4953	No
	Puerto Rico	Unincorporated US territory	Caribbean	3709671	Yes
	Saint Kitts and Nevis	Independent island state	Caribbean	52352	No
	Saint Lucia	Independent island state	Caribbean	177397	Yes
	Saint Vincent and the Grenadines	Independent island state	Caribbean	109316	Yes
	Sint Maarten	Constituent country of Kingdom of the Netherlands	Caribbean	42519	No
	Suriname	Independent nation	South America	524960	Yes
	Trinidad and Tobago	Independent island state	Caribbean	1328095	Yes
	Turks and Caicos Islands	British overseas territory	Caribbean	30993	No
	United States Virgin Islands	Unincorporated US territory	Caribbean	106382	Yes
	† Refers to Bonaire, Saba and Sint Eustatius.
	‡ Includes Saint-Barthélemy and Saint-Martin (French part).
