# Supplementary material for: Trends in Longevity in the Americas: Disparities in Life Expectancy in Women and Men, 1965-2010
Source: PLoS One. 2015 Jun 19;10(6):e0129778. doi: 10.1371/journal.pone.0129778 (PMC4474559; doi:10.1371/journal.pone.0129778)
Supplement: S2 Table — (XLS) [file pone.0129778.s002.xls]

## Sheet: S2 Table
	S2 Table	Sensitivity analysis: Change in life expectancy at birth and two measures of disparity (mean absolute deviation and index of disparity) between 1965-70 and 2005-10 when removing 1 country at a time from the 21-country Caribbean regional grouping
	Country grouping	Life Expectancy at birth				Mean Absolute Deviation				Index of disparity
		1965-70	2005-10	Absolute change	% change	1965-70	2005-10	Absolute change	% change	1965-70	2005-10	Absolute change	% change
	WOMEN & MEN COMBINED
	Caribbean region (N=21)	62.08	71.79	9.71	15.65	7.31	6.87	-0.44	-5.97	10.33	8.58	-1.75	-16.97
	Country removed from grouping:
	Antigua and Barbuda	62.07	71.79	9.71	15.65	7.02	6.62	-0.41	-5.78	9.93	8.26	-1.67	-16.8
	Aruba	62.07	71.79	9.72	15.66	7.18	6.6	-0.58	-8.07	10.16	8.24	-1.91	-18.83
	Bahamas	62.06	71.77	9.71	15.65	7.03	6.58	-0.45	-6.41	9.95	8.22	-1.73	-17.36
	Barbados	62.06	71.77	9.72	15.66	6.98	6.59	-0.39	-5.63	9.87	8.23	-1.65	-16.67
	Belize	62.07	71.79	9.72	15.65	6.99	6.5	-0.49	-6.94	9.88	8.12	-1.76	-17.83
	Cuba	58.92	69.38	10.46	17.75	7.2	6.78	-0.42	-5.77	10.18	8.47	-1.71	-16.8
	Dominican Republic	63.08	71.68	8.6	13.64	6.62	6.48	-0.14	-2.15	9.36	8.09	-1.27	-13.6
	French Guiana	62.08	71.77	9.7	15.62	6.99	6.66	-0.33	-4.7	9.88	8.32	-1.57	-15.85
	Grenada	62.08	71.79	9.72	15.65	6.92	6.47	-0.45	-6.57	9.79	8.07	-1.71	-17.5
	Guadeloupe	62.06	71.71	9.65	15.55	6.95	6.84	-0.12	-1.7	9.83	8.54	-1.3	-13.2
	Guyana	62.16	71.91	9.75	15.69	6.73	6.13	-0.6	-8.92	9.51	7.65	-1.86	-19.57
	Haiti	65.5	74.98	9.48	14.47	6.09	5.9	-0.18	-3.03	8.6	7.37	-1.24	-14.37
	Jamaica	61.65	71.76	10.11	16.4	7.15	6.48	-0.67	-9.34	10.11	8.09	-2.02	-19.95
	Martinique	62.05	71.71	9.67	15.58	7.01	6.15	-0.86	-12.28	9.9	7.74	-2.16	-21.83
	Curacao	62.05	71.78	9.73	15.69	7.18	6.67	-0.51	-7.06	10.15	8.33	-1.82	-17.94
	Puerto Rico	61.04	71.19	10.15	16.63	5.06	6.76	1.7	33.62	7.39	8.44	1.05	14.23
	Saint Lucia	62.08	71.78	9.7	15.63	6.85	6.57	-0.29	-4.17	9.69	8.2	-1.49	-15.38
	Saint Vincent and the Grenadines	62.07	71.79	9.72	15.66	6.97	6.46	-0.51	-7.33	9.86	8.07	-1.79	-18.17
	Suriname	62.08	71.82	9.74	15.7	6.89	6.35	-0.54	-7.89	9.75	7.93	-1.82	-18.66
	Trinidad and Tobago	61.97	71.87	9.9	15.97	7.01	6.33	-0.68	-9.69	9.91	7.9	-2.01	-20.26
	United States Virgin Islands	62.07	71.77	9.7	15.63	7.11	6.81	-0.29	-4.11	10.05	8.51	-1.54	-15.33
	WOMEN ONLY
	Caribbean region (N=21)	63.95	74.42	10.47	16.37	8.31	7.1	-1.21	-14.61	11.26	8.53	-2.73	-24.22
	Country removed from grouping:
	Antigua and Barbuda	63.94	74.42	10.47	16.38	7.98	6.8	-1.17	-14.71	10.8	8.18	-2.63	-24.31
	Aruba	63.94	74.42	10.48	16.39	8.12	6.79	-1.33	-16.36	10.99	8.16	-2.83	-25.76
	Bahamas	63.93	74.4	10.47	16.37	8	6.8	-1.2	-15	10.83	8.17	-2.66	-24.56
	Barbados	63.93	74.41	10.48	16.39	7.93	6.78	-1.15	-14.56	10.74	8.15	-2.6	-24.17
	Belize	63.95	74.41	10.47	16.37	7.89	6.72	-1.17	-14.87	10.68	8.07	-2.61	-24.44
	Cuba	60.96	72.23	11.27	18.49	8.13	6.96	-1.17	-14.42	11.01	8.36	-2.65	-24.05
	Dominican Republic	64.95	74.13	9.17	14.12	7.55	6.71	-0.84	-11.17	10.23	8.06	-2.16	-21.16
	French Guiana	63.95	74.4	10.45	16.34	8.02	6.93	-1.09	-13.54	10.86	8.33	-2.53	-23.27
	Grenada	63.95	74.42	10.47	16.38	7.86	6.66	-1.2	-15.28	10.64	8	-2.64	-24.81
	Guadeloupe	63.92	74.33	10.41	16.28	7.94	7.08	-0.86	-10.8	10.75	8.51	-2.24	-20.83
	Guyana	63.99	74.54	10.55	16.49	7.75	6.33	-1.41	-18.27	10.49	7.61	-2.88	-27.46
	Haiti	67.53	77.88	10.35	15.32	7	6.06	-0.94	-13.48	9.48	7.28	-2.2	-23.22
	Jamaica	63.52	74.38	10.87	17.11	8.08	6.69	-1.4	-17.28	10.94	8.03	-2.91	-26.58
	Martinique	63.93	74.33	10.41	16.28	7.91	6.75	-1.16	-14.7	10.71	8.14	-2.57	-23.98
	Curacao	63.92	74.41	10.49	16.41	8.12	6.91	-1.21	-14.92	10.99	8.3	-2.69	-24.49
	Puerto Rico	62.74	73.66	10.92	17.41	4.66	7.03	2.36	50.72	6.64	8.44	1.8	27.15
	Saint Lucia	63.95	74.41	10.46	16.36	7.85	6.77	-1.09	-13.82	10.64	8.13	-2.5	-23.51
	Saint Vincent and the Grenadines	63.95	74.42	10.48	16.39	7.91	6.64	-1.27	-16.08	10.71	7.98	-2.73	-25.52
	Suriname	63.95	74.44	10.49	16.41	7.84	6.59	-1.25	-15.94	10.62	7.92	-2.7	-25.4
	Trinidad and Tobago	63.84	74.47	10.63	16.65	7.96	6.59	-1.38	-17.28	10.78	7.91	-2.87	-26.59
	United States Virgin Islands	63.94	74.4	10.46	16.36	8.09	7.04	-1.05	-12.99	10.95	8.46	-2.5	-22.78
	MEN ONLY
	Caribbean region (N=21)	60.34	69.26	8.93	14.79	6.41	6.28	-0.13	-1.97	9.47	8.19	-1.28	-13.5
	Country removed from grouping:
	Antigua and Barbuda	60.33	69.26	8.92	14.79	6.14	6.07	-0.06	-1.01	9.07	7.92	-1.15	-12.65
	Aruba	60.32	69.26	8.93	14.81	6.34	6.06	-0.28	-4.47	9.37	7.9	-1.47	-15.7
	Bahamas	60.32	69.25	8.93	14.8	6.16	6.01	-0.16	-2.53	9.1	7.83	-1.27	-13.99
	Barbados	60.32	69.25	8.92	14.79	6.11	6.05	-0.06	-1.04	9.03	7.89	-1.14	-12.68
	Belize	60.33	69.26	8.93	14.81	6.18	5.94	-0.24	-3.85	9.13	7.75	-1.38	-15.16
	Cuba	56.94	66.63	9.68	17	6.37	6.26	-0.12	-1.83	9.42	8.16	-1.26	-13.37
	Dominican Republic	61.31	69.29	7.98	13.01	5.79	5.9	0.11	1.93	8.56	7.7	-0.86	-10.05
	French Guiana	60.34	69.25	8.91	14.77	6.09	6.07	-0.02	-0.3	9	7.92	-1.08	-12.02
	Grenada	60.34	69.26	8.93	14.8	6.06	5.93	-0.14	-2.28	8.96	7.73	-1.23	-13.77
	Guadeloupe	60.33	69.2	8.87	14.69	6.06	6.23	0.17	2.8	8.96	8.12	-0.83	-9.29
	Guyana	60.46	69.39	8.93	14.78	5.82	5.58	-0.24	-4.2	8.61	7.28	-1.33	-15.46
	Haiti	63.62	72.2	8.58	13.49	5.27	5.39	0.12	2.34	7.79	7.03	-0.75	-9.69
	Jamaica	59.94	69.24	9.31	15.53	6.31	5.92	-0.38	-6.06	9.32	7.72	-1.59	-17.11
	Martinique	60.3	69.2	8.9	14.76	6.19	5.8	-0.39	-6.31	9.15	7.61	-1.54	-16.8
	Curacao	60.3	69.25	8.95	14.84	6.34	6.08	-0.26	-4.15	9.37	7.93	-1.44	-15.42
	Puerto Rico	59.47	68.83	9.35	15.72	5.73	6.14	0.41	7.17	8.55	8	-0.55	-6.39
	Saint Lucia	60.35	69.26	8.91	14.77	5.94	6.02	0.08	1.3	8.78	7.84	-0.93	-10.62
	Saint Vincent and the Grenadines	60.33	69.26	8.93	14.8	6.11	5.94	-0.17	-2.79	9.02	7.74	-1.28	-14.22
	Suriname	60.34	69.3	8.96	14.86	6.05	5.77	-0.28	-4.64	8.94	7.52	-1.42	-15.85
	Trinidad and Tobago	60.24	69.37	9.14	15.17	6.17	5.74	-0.43	-6.93	9.11	7.48	-1.63	-17.88
	United States Virgin Islands	60.33	69.25	8.92	14.78	6.23	6.24	0.01	0.18	9.2	8.14	-1.07	-11.6
